# Supplementary material for: SIRT1 Serum Concentrations in Lipodystrophic Syndromes
Source: Int J Mol Sci. 2024 Apr 27;25(9):4785. doi: 10.3390/ijms25094785 (PMC11084952; doi:10.3390/ijms25094785)
Supplement: Supplementary file 1 [file ijms-25-04785-s001.zip]

Archive with 1 entries (1 files):
- ijms-2935386-supplementary.pdf
